# Supplementary material for: XCMAX4: A Robust X Chromosomal Genetic Association Test Accounting for Covariates
Source: Genes (Basel). 2022 May 9;13(5):847. doi: 10.3390/genes13050847 (PMC9141238; doi:10.3390/genes13050847)
Supplement: Supplementary file 1 [file genes-13-00847-s001.zip]

Archive with 1 entries (1 files):
- genes-1701303supplementary materials.pdf
